# Supplementary material for: Environmental and Population Biomonitoring of Selenium in Eastern Croatia
Source: J Xenobiot. 2026 Jul 2;16(4):123. doi: 10.3390/jox16040123 (PMC13398239; doi:10.3390/jox16040123)
Supplement: Supplementary file 1 [file jox-16-00123-s001.zip]

Archive with 1 entries (1 files):
- jox-4360186-supplementary.pdf
